# Supplementary material for: RAS and PP2A activities converge on epigenetic gene regulation
Source: Life Sci Alliance. 2023 Mar 1;6(5):e202301928. doi: 10.26508/lsa.202301928 (PMC9979842; doi:10.26508/lsa.202301928)
Supplement: Supplementary file 2 [file LSA-2023-01928_TableS2.xlsx]

## Sheet: Sheet1
Uniprot ID	Number of P-sites	Number of PP2A P-sites	Number of RAS P-sites	PP2A P-sites coordinates	RAS P-sites coordinates	CIP2A P-sites coordinates	PME-1 P-sites coordinates	SET P-sites coordinates	PP2A-A P-sites coordinates
O00267	2	1	2	666	671 666	666	666	666
O14639	3	1	2	458	431 655			458
O43166	7	3	6	1549 1585 288	1549 1564 1565 1649 1650 1585			1549 1585 288
O60341	2	2	1	166 849	166		166	166 849	849
O60716	3	2	3	349 352	230 349 352	349 352	349 352	349 352
O60832	5	4	2	494 451 453 455	485 494		451 453 455	494 451 453 455
O60841	3	3	1	137 214 135	137		137 214 135	137 214 135
O60934	2	1	2	432	397 432	432		432
O75448	2	1	1	873	862			873
O94875	3	3	1	302 301 278	302			302 301 278
O95671	2	1	1	239	21			239
P02545	9	8	2	628 19 22 3 632 652 390 392	628 636	628 19 22	628 632	628 390 392	628 19 22 3 632 652
P04637	2	1	1	392	315			392
P05187	2	2	1	114 117	114	114 117	114 117	114 117
P05386	2	1	2	104	101 104			104
P05387	3	1	3	17	102 105 17				17
P05783	6	3	5	18 23 34	18 23 8 2 7	18 23 34	18 23 34	18 23 34
P05787	6	6	2	21 22 15 37 26 27	21 22	21 22 26 27	21 22 26 27	21 22 26 27	15 37
P06748	4	3	2	125 254 260	125 70			125	254 260
P07355	3	2	1	19 3	12				19 3
P07814	4	2	2	880 882	891 886			880 882
P08670	10	10	3	42 56 51 65 26 459 39 3 5 66	42 56 51	459	459	56 51 65 459 66	42 56 51 65 26 459 39 3 5
P08729	3	3	2	38 2 6	38 2	38 2 6	38 2 6	38 2 6	2 6
P09651	4	3	1	338 368 199	337			199	338 368
P11388	14	13	3	1392 1247 4 1495 1504 1213 1525 1470 1471 1474 1393 1361 1469	1392 1247 1244	1247 4 1525	1392 1247 4 1525 1470 1471 1474 1393 1361 1469	1247 4 1525 1470 1471 1474 1469	4 1495 1504 1213
P11532	2	1	1	3623	3613				3623
P15924	7	4	4	176 2821 2825 2815	176 2820 165 173	176	176 2821 2825 2815	176 2821 2825 2815
P17096	5	4	1	103 53 99 102	39	103 53	103	103 53 99 102
P18583	4	4	2	2009 2013 2011 281	2009 2013			2009 2013 2011 281
P20700	6	6	4	5 391 393 23 20 25	5 391 393 23	23 20 25	391 393 23 20 25	391 393 23 20 25	5 23 20 25
P24928	3	2	1	1877 1878	1913			1877 1878
P27816	4	1	4	636	789 787 636 1073	636		636
P29692	4	3	3	147 162 133	147 162 119			147 162 133
P35221	2	1	2	641	655 641		641	641
P35251	6	5	3	69 71 108 110 283	69 71 73		69 71 108 110	69 71 108 110 283
P42166	7	5	5	67 159 160 66 74	272 67 159 160 351	159 160		67 159 160 66 74
P42167	5	2	3	177 74	67 159 160	177 74	177	177
P43243	2	1	2	188	188 195				188
P46100	3	2	2	1527 819	1527 677	819	819	1527 819
P49792	5	3	5	19 21 1573	2510 19 21 2276 1573		1573	21 1573	19 21 1573
P49916	3	2	1	244 242	209			244 242
P52948	3	3	1	888 546 553	888	546 553		888	546 553
P55327	2	2	1	176 171	176		176		171
P57740	2	2	1	86 82	86				86 82
P85037	8	8	3	445 436 441 407 413 428 416 420	445 436 441			445 436 441 407 413 428 416 420
Q01082	2	1	2	2341	2341 2102	2341	2341	2341
Q02880	5	5	3	1581 1522 1524 1466 1413	1581 1522 1524		1522 1524 1466	1581 1522 1524 1413
Q04695	7	3	7	12 32 13	27 39 11 12 28 32 13	12 32 13	12 32 13	12 32 13
Q05682	3	3	1	788 724 730	788	788	724 730	788 724 730	724 730
Q08J23	3	2	2	743 751	593 743		743 751
Q09666	9	8	2	5841 3362 511 3360 5763 5749 5752 5762	5841 4684	5763	5841	511 5749 5752 5762	3362 511 3360
Q12802	2	1	1	1750	1929				1750
Q12873	3	2	1	1601 1605	713			1601 1605
Q12888	15	9	10	500 1216 1094 1101 1618 1214 1678 380 1114	1462 1426 1430 500 1216 1219 1094 1101 552 379			500 1216 1094 1101 1214 1678 380 1114	1618
Q13112	4	2	2	429 433	485 496			429 433
Q13136	2	2	1	666 693	666			666	693
Q13263	8	5	6	624 757 19 14 473	624 50 34 601 757 19	14	624 19 14	624 757 19 14 473	757
Q13330	2	2	1	576 386	576	576	576	576 386
Q13428	9	5	8	1111 381 583 1378 1350	108 111 156 1111 906 381 583 1378		1111 1378	1111 381 583 1378 1350
Q13547	3	3	2	421 423 393	421 423			421 423 393
Q14004	3	2	1	437 439	1246			437 439
Q14157	5	2	3	460 477	453 454 609			460 477
Q14160	3	2	1	1306 1309	1448			1306 1309
Q14244	3	2	2	209 200	209 277	209 200		209 200	209 200
Q14247	3	3	2	401 405 411	401 405		401 405 411	401 405 411
Q14669	2	1	2	312	312 100			312
Q14676	6	6	4	453 455 495 498 1589 504	453 455 495 498		495 498 504	453 455 495 498 504	1589
Q14684	4	1	4	245	732 735 736 245			245
Q14694	2	1	2	576	576 211			576
Q14847	2	2	1	68 104	68				68 104
Q14966	2	1	1	128	1401			128
Q14980	3	2	1	169 2000	1834	169 2000		2000
Q15021	3	1	2	1333	1331 1339			1333
Q15149	9	8	1	4396 4030 125 4613 4382 4384 4386 4389	4675			125 4613 4382 4384 4386 4389	4396 4030
Q15154	4	2	3	65 68	116 119 65			65 68
Q15233	2	2	1	15 450	15	450	450	15 450	450
Q15637	3	2	1	80 82	8			80 82
Q16555	2	1	2	509	509 521				509
Q16643	2	1	2	331	331 339	331	331	331
Q5JTV8	5	1	4	315	156 157 220 143				315
Q5SRE5	2	2	1	1717 1709	1717			1717 1709	1717 1709
Q5SW79	2	1	1	630	1165		630	630
Q5T200	6	4	2	875 877 993 986	242 198			875 877 993 986
Q5VT52	3	1	2	980	723 593				980
Q69YN4	2	1	1	173	1579			173
Q6KC79	5	4	1	2485 2490 2491 2493	2658			2485 2490 2491 2493
Q6PD62	2	1	1	925	970		925	925
Q6PJT7	2	1	1	620	390			620
Q6PKG0	9	5	6	526 631 824 624 849	526 143 774 766 627 631			631 624 849	526 824
Q7L2J0	3	2	3	213 217	175 213 217	217		213 217
Q7Z460	2	1	1	1091	688			1091
Q7Z5L9	3	2	1	457 460	175			457 460
Q86TC9	5	3	3	928 813 818	644 759 928			928	813 818
Q86UE4	2	1	1	308	494			308	308
Q86UP2	2	1	2	75	266 75	75	75	75
Q86W92	2	1	1	601	636			601
Q86WB0	4	2	3	395 335	370 344 395			395 335
Q86YP4	4	2	4	100 107	100 107 546 548		100 107	100 107
Q8IVF2	2	1	2	294	296 294	294
Q8IVT2	4	1	4	394	394 397 400 377	394		394
Q8IWI9	3	1	3	607	449 924 607	607	607	607
Q8IYB3	17	14	7	769 874 694 696 389 391 393 773 781 752 754 756 713 718	769 775 220 874 872 694 696	874		769 874 694 696 389 391 393 773 781 752 754 756 713 718
Q8IZL8	3	2	3	477 485	477 485 481		477 485
Q8N3X1	3	2	1	116 432	104		116	116 432
Q8NE71	5	5	3	105 108 109 22 140	105 108 109			105 108 109 22 140
Q8NEF9	2	1	1	203	199			203
Q8NFC6	6	6	3	482 484 2986 2779 2780 2964	482 484 2986		482 484	482 484 2986 2779 2780 2964
Q8TEK3	5	4	1	900 902 1001 1009	1104	900 902		900 902 1001 1009
Q8TEM1	3	2	2	1881 1874	1877 1881			1874	1881 1874
Q8WUF5	3	1	2	358	332 341				358
Q8WW12	2	1	2	119	119 139			119
Q8WWI1	12	4	11	1516 1586 1026 706	704 1593 1601 1510 1516 913 919 1586 1026 1493 1500	1586	1586 1026	1516 1586 1026 706
Q8WWY3	4	2	3	439 440	450 451 439			439 440
Q8WX93	5	4	5	1116 1118 1121 893	1116 1118 1121 1352 893			1116 1118 1121	893
Q8WYP5	3	2	2	1160 1808	1160 1222			1160 1808	1808
Q92597	7	3	7	328 330 332	356 357 360 328 330 367 332	330	328 330 332
Q92769	3	3	1	394 422 424	394		394	394 422 424
Q92890	2	2	1	247 299	247				247 299
Q96C92	3	2	2	243 240	243 247			243 240
Q96D46	2	1	2	468	470 468			468
Q96JM3	4	2	4	308 319	204 308 319 405			308 319
Q96Q15	2	1	2	3573	3570 3573				3573
Q96T37	2	1	1	765	294			765
Q96T58	3	2	1	1261 1278	2101			1261 1278
Q99569	2	1	1	447	314				447
Q99590	3	1	2	338	802 963		338	338
Q99733	4	3	4	51 5 7	51 12 5 7	5 7	5 7	5 7	51 5
Q9BUA3	2	2	1	248 251	248	248	248	248 251
Q9BUJ2	2	1	1	512	194			512
Q9BW71	7	5	2	330 332 333 196 199	223 227			330 332 333 196 199
Q9BXP5	2	1	1	4	544			4
Q9C0C2	3	2	1	1620 1621	672			1620 1621
Q9H2Y7	5	5	2	1370 1328 641 1025 1026	1370 1328	1328	1370 1328 641 1025 1026	1370 1328 641 1025 1026
Q9H4L7	6	4	3	211 124 127 214	211 213 217			211 124 127 214
Q9H6F5	2	2	1	18 21	18			18 21
Q9H7L9	3	2	2	237 236	234 237			237 236
Q9H910	2	1	2	97	92 97	97			97
Q9HBL0	2	2	1	1177 1124	1177			1177 1124
Q9NQW6	4	2	2	421 364	323 356				421 364
Q9NYF8	2	1	1	397	268		397	397
Q9NYV4	5	4	1	323 325 383 385	692	323 325		323 325 383 385
Q9P206	2	1	1	929	342				929
Q9P275	2	1	1	611	464			611
Q9UHB6	9	6	8	604 686 692 698 490 374	369 604 686 609 692 698 490 132	604 686 490	604 686 692 698	604 686 692 698 490 374
Q9UJU6	2	1	1	232	269				232
Q9UK76	2	1	1	54	71				54
Q9UKV3	5	4	2	240 710 714 838	240 410			240 710 714 838	710 714
Q9ULJ3	3	1	2	1005	435 411			1005
Q9ULW0	2	2	1	738 186	738			738 186	738
Q9UNF1	2	1	2	247	247 265			247
Q9UQ35	48	43	6	1387 2382 1444 1453 2688 2690 2692 2694 351 353 357 2100 2104 2121 2123 435 436 437 440 1132 2449 1616 1618 1620 1621 875 876 778 780 783 358 359 1003 1014 1382 1061 1072 1073 846 866 2042 2044 2046	1043 1179 1177 1387 924 1124	1444 1453	2688 2690 2692 2694	1387 1444 1453 2688 2690 2692 2694 351 353 357 2100 2104 2121 2123 435 436 437 440 1132 2449 1616 1618 1620 1621 875 876 778 780 783 358 359 1003 1014 1382 1061 1072 1073 846 866 2042 2044 2046	2382
Q9Y2U8	2	2	1	144 187	144		187	144 187	187
Q9Y2W1	4	2	4	248 253	248 682 243 253	248 253		248 253
Q9Y446	2	2	1	238 313	238			238 313
Q9Y4H2	7	2	7	1176 560	520 1176 577 580 594 1100 560	1176 560	1176 560	560
Q9Y520	2	1	1	1544	2673				1544
Q9Y618	9	7	4	2057 2065 2068 2269 956 149 152	1982 2057 2065 1181			2057 2065 2068 2269 956 149 152
