# Supplementary material for: RAS and PP2A activities converge on epigenetic gene regulation
Source: Life Sci Alliance. 2023 Mar 1;6(5):e202301928. doi: 10.26508/lsa.202301928 (PMC9979842; doi:10.26508/lsa.202301928)
Supplement: Supplementary file 3 [file LSA-2023-01928_TableS3.xlsx]

## Sheet: B56 binding motif
	Table S3 B56 docking motifs in PP2A/RAS-regulated epigenetics proteins
	Name	Motif type	Validated	LxxIxE motif sequence	Start	Stop	Spep	Normalised Spep	Consensus similarity	Disorder score	Domain	Structure	Modification
	DNMT1	B56 docking motif	no	LNLLHEFLQ	46	54	5.82	0.14		0.38	DMAP_binding (2.2e-17) (0.50) (disordered domain?)
	DNMT1	B56 docking motif	no	LGPINEWWI	458	466	14.13	0.33		0.24	DNMT1-RFD (3.6e-43) (0.20)	strand
	DNMT1	B56 docking motif	no	LFLVDECED	814	822	6.17	0.14		0.16	BAH (2.3e-18) (0.25)	strand
	DNMT1	B56 docking motif	no	IGRIKEIFC	993	1001	1.47	0.03		0.34	BAH (2e-19) (0.35)	strand
	KDM1A	B56 docking motif	no	LANLSEDEY	127	135	16.09	0.38		0.76			Phosphorylation @126 Phosphorylation @131 Phosphorylation @135 Phosphorylation @137 Phosphorylation @136
	KDM1A	B56 docking motif	no	LSGLREAGR	816	824	13.27	0.31		0.26	Amino_oxidase (4.3e-131) (0.24)	helix
	DOT1L	B56 docking motif	no	LQKLLESFK	484	492	11.7	0.27		0.27			Phosphorylation @480
	RNF168	NONE
	AF9 (MLLT3)	B56 docking motif	no	LDELVELHR	504	512	11.6	0.27		0.41	AHD (1.1e-22) (0.35)	helix
	AF9 (MLLT3)	B56 docking motif	no	LMTLRERHI	514	522	14.51	0.34		0.39	AHD (1.1e-22) (0.35)	helix
	CHD3	B56 docking motif	no	LRKLKEQGH	1069	1077	15.69	0.37		0.12	Helicase_C (8.8e-18) (0.15)
	CHD3	B56 docking motif	no	FAIINEPFK	1769	1777	5.3	0.12		0.39	CHDCT2 (8.5e-87) (0.31)
	CHD3	B56 docking motif	no	LNQLEELLS	1865	1873	9.8	0.23		0.33	CHDCT2 (8.5e-87) (0.31)
	HDAC1	B56 docking motif	no	MQAIPEDAI	381	389	30.27	0.71	**	0.82			Phosphorylation @393
	HDAC2	B56 docking motif	no	MQAIPEDAV	382	390	30.55	0.71	***	0.81			Phosphorylation Kinase: CK2_group Elm: MOD_CK2_1 Kinase: CK2_alpha Elm: MOD_CK2_1 @394
	SIN3A	B56 docking motif	no	LDVVLETNL	619	627	7.98	0.19		0.14	Sin3_corepress (4.2e-38) (0.22)
	SAP180(ARI4B)	B56 docking motif	no	LQTVAEEES	969	977	24.35	0.57	*	0.75
	SUDS3	B56 docking motif	no	LQQLQEGTL	84	92	16.8	0.39		0.54	Sds3 (3.3e-13) (0.52) (disordered domain?)
	NCOR1	B56 docking motif	no	ITTIKEMGR	1341	1349	20.12	0.47	*	0.59
		B56 docking motif	no	LEIVPENIK	1420	1428	12.51	0.29		0.58
	MTA1	B56 docking motif	no	IRRIEELNK	24	32	11.3	0.26		0.41	BAH (3.3e-32) (0.31)
	MTA1	B56 docking motif	no	LTSIIEYYY	320	328	15.11	0.35		0.05	Myb_DNA-binding (0.019) (0.19)	helix
	MTA2	NONE
	NIPBL	B56 docking motif	no	LDALAEIER	471	479	11.62	0.27		0.55
	NIPBL	B56 docking motif	no	LSELLEIQL	1397	1405	13.05	0.31		0.05
	NIPBL	B56 docking motif	no	LDYLDENTE	1656	1664	14.46	0.34		0.34
	NIPBL	B56 docking motif	no	LRVLGENAI	1778	1786	9.07	0.21		0.08
	NIPBL	B56 docking motif	no	FPKITEMCV	1882	1890	11.24	0.26		0.19
	NIPBL	B56 docking motif	no	LATIEEDLM	2066	2074	22.83	0.53	*	0.07
	NIPBL	B56 docking motif	no	LKQVLEAFF	2283	2291	3.13	0.07		0.06	Nipped-B_C (4.4e-64) (0.18)
	SMARCAD1	B56 docking motif	no	LEDLSELED	148	156	14.63	0.34		0.59			Phosphorylation @146 Phosphorylation @152
	SMARCAD1	B56 docking motif	no	LQTLKELFP	162	170	17.66	0.41		0.49
	SMARCAD1	B56 docking motif	no	LLKLIESTS	177	185	10.64	0.25		0.49
	SMARCAD1	B56 docking motif	no	LRRVKEEVL	720	728	11.45	0.27		0.26	SNF2_N (6.5e-57) (0.18)
	SMARCAD1	B56 docking motif	no	MLDILEVLL	882	890	12.26	0.29		0.03	Helicase_C (1.4e-13) (0.13)
	SMARCAD1	B56 docking motif	no	IHLIDEFNT	910	918	8.04	0.19		0.10	Helicase_C (1.4e-13) (0.13)
	GATAD2A	B56 docking motif	no	LVGLEEVVQ	387	395	6.78	0.16		0.23
	TP53BP1	B56 docking motif	no	MRTIREVRT	1240	1248	23.59	0.55	*	0.54			Phosphorylation @1618 Phosphorylation @1631
	TP53BP1	B56 docking motif	no	LSCICEARQ	1036	1044	16.36	0.38		0.64
	TP53BP1	B56 docking motif	no	LDNLVEGKR	1619	1627	11.46	0.27		0.53
	AF10 (MLLT10)	NONE
	RNF20	B56 docking motif	no	LAEVLERVN	292	300	7.07	0.17		0.33
	SETD2	B56 docking motif	no	LKKLDELPI	627	635	9.24	0.22		0.40			Phosphorylation @624
	SETD2	B56 docking motif	no	LLKCGENTS	897	905	4.44	0.1		0.34
	SETD2	B56 docking motif	no	FDLIEENVY	1473	1481	7.92	0.19		0.27		strand
	SETD2	B56 docking motif	no	LEALMENGE	1719	1727	16.75	0.39		0.47
	SETD2	B56 docking motif	no	LKIISENSM	1881	1889	17.83	0.42		0.53
	SMARCA4	B56 docking motif	no	LQAILEHEE	1247	1255	26.92	0.63	**	0.56
	SMARCA4	B56 docking motif	no	LKAIEEGTL	1389	1397	20.84	0.49	*	0.50	SnAC (4.3e-16) (0.62) (disordered domain?)
	SMARCA4	B56 docking motif	no	LEEIEEEVR	1397	1405	20.62	0.48	*	0.62
	SMARCA4	B56 docking motif	no	LEAWLEMNP	639	647	9.95	0.23		0.67	BRK (4.3e-14) (0.66) (disordered domain?)
	SMARCA4	B56 docking motif	no	FQHIEESFS	1052	1060	12.83	0.3		0.12	SNF2_N (5.1e-70) (0.13)
	SMARCA4	B56 docking motif	no	LMTIMEDYF	1108	1116	19.2	0.45		0.03	Helicase_C (3.2e-16) (0.17)
	SMARCA4	B56 docking motif	no	FKKIKERIR	1507	1515	7.26	0.17		0.43	Bromodomain (3.7e-16) (0.41) (disordered domain?)	helix
	TRIM28	B56 docking motif	no	LMALAEGPG	578	586	11.16	0.26		0.72
	TRIM28	B56 docking motif	no	LPDLKEEDG	672	680	18.73	0.44		0.33	PHD (0.00026) (0.15)
	RBBP4	B56 docking motif	no	LSKIGEEQS	347	355	23.73	0.56	*	0.65	WD40 (0.94) (0.35)	strand
	RBBP7	B56 docking motif	no	LSKIGEEQS	346	354	23.73	0.56	*	0.56	WD40 (1.1) (0.31)	strand	Phosphorylation @354
	MBD3	B56 docking motif	no	LAHVEELAR	248	256	9.72	0.23		0.61
		Spep:PSSM score of the peptide; Normalised Spep:Spep/(max possible peptide score for a PSSM); Consensus similarity p(Spep): ***<0.000001 **<0.00001 *<0.0001;
